# Supplementary material for: Exploratory Analysis of Autophagy–Lysosomal Pathway Proteins in Dermal Fibroblasts as Potential Peripheral Biomarkers for Alzheimer’s Disease: A Pilot Study
Source: Biomedicines. 2025 Dec 23;14(1):34. doi: 10.3390/biomedicines14010034 (PMC12838323; doi:10.3390/biomedicines14010034)
Supplement: Supplementary file 1 [file biomedicines-14-00034-s001.zip]

Archive with 1 entries (1 files):
- biomedicines-4029934-supplementary.pdf
